# Supplementary material for: Fibroblast Growth Factor 23 Signaling Does Not Increase Inflammation from Pseudomonas aeruginosa Infection in the Cystic Fibrosis Bronchial Epithelium
Source: Medicina (Kaunas). 2023 Sep 9;59(9):1635. doi: 10.3390/medicina59091635 (PMC10538042; doi:10.3390/medicina59091635)
Supplement: Supplementary file 1 [file medicina-59-01635-s001.zip]

Archive with 1 entries (1 files):
- medicina-2577941-supplementary.pdf
